# Supplementary material for: Seeding Aggregation Assays in Lewy Bodies Disorders: A Narrative State-of-the-Art Review
Source: Int J Mol Sci. 2024 Oct 7;25(19):10783. doi: 10.3390/ijms251910783 (PMC11477186; doi:10.3390/ijms251910783)
Supplement: Supplementary file 1 [file ijms-25-10783-s001.zip]

Archive with 1 entries (1 files):
- ijms-3237789-supplementary.pdf
